# Supplementary material for: Hepatitis B infection among HIV infected individuals in Gabon: Occult hepatitis B enhances HBV DNA prevalence
Source: PLoS One. 2018 Jan 9;13(1):e0190592. doi: 10.1371/journal.pone.0190592 (PMC5760027; doi:10.1371/journal.pone.0190592)
Supplement: S1 Method — (XLSX) [file pone.0190592.s001.xlsx]

## Sheet: Data HIV-HBV
Age	Sexe	ARV Actuels	CD4	CV VIH	AgHBs	CV HBV
	F	non		99	NEG	NA
35	F	Inconnu	1	5000000	NEG
36	M	TDF-FTC-EFV	1	5000000	NEG
52	M	non	1	5000000	NEG
46	M	EMB-3TC-EFV	1	4180000	POS	50000000
45	M	TDF-FTC-EFV	1	110000	POS	146
51	M	TDF-3TC-EFV	1	2140000	NEG	306
60	F	Inconnu	2	2470000	NEG
47	M	TDF-FTC-EFV	2		NEG	140
35	M	non	3	20300	NEG	NA
57	M	TDF-FTC-ATV/r	3	81200	NEG	NA
72	M	TDF-3TC-LVP/r	3	99	POS	2720
38	M	TDF-3TC-EFV	4	360000	NEG
53	M	AZT-3TC-EFV	4	15600	NEG	NA
32	M	TDF-3TC-EFV	4	4200000	NEG	NA
50	F	non	5	937000	NEG
18	F	TDF-3TC-NVP	5	151000	NEG
40	F	non	6	852000	NEG
44	F	TDF-3TC-EFV	7	2940	NEG
47	F	TDF-3TC-EFV	7		POS	1090
44	M	TDF-FTC-EFV	7	5000000	POS	41000000
70	F	ABC-3TC-LPV/r	8	129000	POS	NA
43	M	non	9	16900	NEG
50	M	TDF-FTC-EFV	10	3430000	NEG
50	M	non	10	7720	NEG
51	M	TDF-FTC-EFV	10		NEG	NA
41	F	3TC-EFV-TDF	11	900000	NEG
37	F	non	11	7880	NEG
50	M	TDF-FTC-EFV	11		POS	197000
52	M	non	12	4930000	NEG	160
51	M	AZT-3TC-EFV	12	4190	NEG
43	F	AZT-3TC-NVP	13	704000	NEG	NA
54	F	TDF-3TC-EFV	14	5000000	NEG
46	F	ABC-DDI-LPV/r	15	318000	POS	2680
43	F	TDF-FTC-EFV	16	669	NEG	226
48	M	TDF-FTC -DAR/r	18	1840	NEG
52	F	non		220000	NEG	NA
46	M	non	20	3070000	NEG	NA
27	F	NVP-AZT-3TC	21	26800	NEG	NA
42	F	Inconnu	22	99	NEG
36	F	non	22	5000000	NEG
33	F	3TC-AZT-NVP	23	146000	NEG	NA
46	M	TDF-3TC-EFV	23	10600	NEG	NA
43	F	AZT-3TC-EFV	26		NEG
36	F	non	27	5000000	NEG
39	F	TDF-3TC-EFV	28	1360000	NEG
54	M	non	29	5000000	NEG
37	F	TDF-3TC-EFV	30		NEG	NA
40	F	TDF-3TC-EFV	31	139000	NEG
27	M	non	31	5000000	NEG
36	F	non	32	1030000	NEG
40	F	AZT-3TC-EFV	32	588000	NEG	NA
30	F	TDF-FTC-EFV	33	3810	NEG
46	F	non	34	125000	NEG
36	F	AZT-3TC-NVP	35		NEG	NA
52	F	ABC-3TC-EFV	36	120000	NEG	135
62	M	Inconnu	36	5000000	NEG
44	F	TDF-3TC-EFV	38	849000	NEG
57	M	TDF-FTC-EFV	38	99	NEG	NA
41	F	non	39	5000000	NEG
52	M	AZT-3TC-EFV	40	5000000	NEG
45	F	TDF-3TC-EFV	40		NEG
42	F	AZT-3TC-EFV	41	1840000	NEG	NA
44	F	TDF-3TC-EFV	41	137000	NEG
41	F	non	41	2210000	NEG
43	M	non	44	282000	NEG
45	F	TDF-FTC-EFV	44		NEG
38	F	non	46	5000000	NEG
29	F	non	47	853000	NEG	NA
29	F	non	47	853000	NEG
54	M	AZT-3TC-EFV	49	1000000	NEG
44	M	TDF-3TC-EFV	49		POS	81
56	M	TDF-FTC-EFV	50	1520000	NEG	NA
37	F	TDF-FTC-EFV	50	5000000	NEG	NA
48	M	AZT-3TC-LPV/r	52		NEG
48	F	non	53	5000000	NEG
41	F	3TC-FTC-EFV	54	4830	NEG	NA
37	F	TDF-3TC-EFV	54	273000	NEG
	M	non	56		POS	173
37	F	non		176000	POS	20300000
51	F	TDF-3TC-EFV	63	87300	NEG
46	F	TDF-3TC-EFV	64	5000000	NEG
69	M	TDF-FTC-EFV	64	2430	NEG	NA
53	M	AZT-3TC-EFV	66		POS	50000000
30	F	non	68	5000000	Pos	39400000
63	F	non		99	NEG	884
44	M	non	70	99	NEG
46	F	Inconnu	72	252000	NEG
57	F	non	72	778	NEG
37	F	TDF-3TC-EFV	72	583000	NEG	NA
19	M	AZT-3TC-EFV		17600	NEG	NA
45	M	non	75	2680000	NEG
42	M	non	77	99	NEG	NA
38	M	ABC-DDI-RTG-LPV/r	77	52000	NEG	NA
33	M	ABC-3TC-EFV	79	99	POS	NA
37	F	3TC-TDF-EFV	79	52500	NEG
40	F	TDF-FTC-EFV	81	430000	NEG
24	F	AZT-3TC-NVP	82		NEG
45	M	AZT-3TC-EFV	83	99	NEG
37	M	TDF-3TC-EFV	83	226000	NEG
44	F	TDF-3TC-EFV	83	132	NEG	NA
48	M	TDF-FTC-LPV/r	84	3410000	NEG
28	F	non	86	5000000	NEG
36	F	TDF-3TC-EFV	86		NEG
38	F	3TC-AZT-NVP	88	1200	NEG	NA
52	F	3TC-TDF-EFV	90	5000000	POS	50000000
	F	non	91	99	NEG
46	M	ABC-3TC-EFV	92	684000	NEG
44	F	Inconnu	93	925000	NEG
29	F	TDF-3TC-EFV	93	235000	NEG
41	F	ABC-DDI-LPV/r	95		NEG	NA
30	F	ABC-3TC-RTG/r	96	99	NEG	NA
40	M	TDF-FTC-EFV	99	99	NEG
51	F	non	101	5000000	NEG
35	F	TDF-3TC-EFV	107	99	POS	NA
34	F	TDF-FTC-NVP	108		NEG
46	M	AZT-3TC-EFV	108	978000	NEG
42	M	TDF-3TC-EFV	108	5000000	NEG
48	F	AZT-3TC-EFV	108	99	NEG
31	M	TDF-3TC-EFV	108	169000	NEG	NA
33	F	TDF-3TC-NVP	110	1110000	NEG
51	M	Inconnu	112	99	NEG
38	F	TDF-3TC-EFV	113	99	NEG
59	F	non	114	13900	NEG
57	M	AZT-3TC-EFV	116	14100	NEG
52	M	ABC-DDI-LPV/r	117		NEG
33	F	TDF-3TC-EFV	117	99	NEG	NA
43	F	AZT-3TC-EFV	118	11200	NEG
40	M	non		13200	NEG
43	F	AZT-3TC-EFV	118		NEG
36	F	TDF-3TC-EFV		99	NEG
45	F	non	118	5000000	NEG
54	M	TDF-3TC-EFV	122	99	NEG	NA
17	F	non	123	13800	NEG
41	F	AZT-3TC-NVP	123	5000000	NEG
41	F	AZT-3TC-NVP	123		NEG
43	M	TDF-FTC-EFV	124	99	NEG
42	F	AZT-3TC-EFV	126	63700	NEG	NA
57	F	TDF-3TC-EFV	126	5000000	NEG
33	M	TDF-FTC-EFV	127	23900	POS	1110
46	F	Inconnu	129	94600	NEG
53	F	AZT-3TC-EFV	130	5000000	NEG
17	F	AZT-3TC-EFV	130	1290000	NEG
38	F	NVP-TDF-3TC		3590	NEG
53	F	AZT-3TC-EFV	130		NEG
24	F	non	132	513000	NEG	106
45	F	ARV-TDF-FTC	135	192	NEG
41	M	TDF-3TC-LVP/r	136	99	NEG
32	F	AZT-3TC-LPV/r	139	2330	NEG
	F	TDF-FTC-EFV	139		NEG	NA
48	F	TDF-3TC-EFV	144	363000	POS	1480
48	F	non	147	177	NEG	NA
42	F	AZT-3TC-LPV/RTV	147	99	NEG
31	F	AZT-3TC-EFV	149	99	NEG	182
66	F	ABC-3TC-EFV	149	12400	NEG	NA
36	F	non	150	99	NEG	NA
52	F	Inconnu	150	624	NEG	NA
52	M	ABC-DDI-LPV/r	151		NEG
51	M	TDF-EFV-FTC	151	99	NEG	NA
28	F	Inconnu	152	292	NEG	NA
57	F	TMC-EFV-EFV	154	99	NEG	NA
49	F	non	154	647000	NEG
47	F	TDF-FTC-LPV/r	156	99	NEG	NA
45	M	3TC-TDF-EFV	160	99	NEG
43	M	3TC-TDF-EFV	160		NEG
	F	AZT-3TC-NVP	163	99	POS	146
70	M	ABC-3TC-LPV/r	163	99	NEG	NA
35	F	TDF-3TC-EFV	166	706000	NEG
54	M	Inconnu	167	19200	NEG
45	M	TDF-3TC-EFV	167	99	NEG	NA
47	M	AZT-3TC-LPV/r	168		NEG	NA
33	F	non	171	1510000	NEG
34	F	AZT-3TC-LPV/r	172	12400	NEG
46	M	non	173	12100	NEG
44	F	TDF-FTC-LPV/r	173	99	NEG
35	F	TDF-FTC-EFV	175	99	NEG
57	M	TDF-3TC-EFV	175	99	POS	527
46	F	ABC-3TC- RTG	177	99	POS	NA
32	F	TDF-3TC-EFV	177	679	NEG
48	M	TDF-FTC-RTG	178	769000	NEG
58	M	Inconnu	178	1570000	NEG	NA
49	F	non	180	99	NEG
61	M	ABC-3TC-LPV/r	180	797	NEG
43	F	non	180	429000	POS	336
44	F	TDF-3TC-EFV	181	99	NEG
53	M	TMC/RTV-RTG-ETR	181	99	NEG
40	F	AZT-3TC-EFV	183	99	NEG
36	M	TDF-FTC-LPV/r	184	282000	NEG	63
46	F	AZT-3TC-EFV	184	56000	NEG
60	F	TDF-3TC-EFV	185	5000000	POS	230
43	F	TDF-FTC-EFV	186	99	NEG	NA
33	F	non	187	52300	NEG
59	F	ABC-DDI-LPV/r	187	8250	NEG
31	F	TDF-FTC-EFV	192	5000000	NEG
49	M	non	194	99	NEG	NA
64	M	TDF-3TC-EFV	195	99	NEG
43	M	ABC-3TC-LPV/r	196	99	NEG
44	M	non	197	5000000	NEG
40	M	TDF-FTC-EFV	198	99	NEG
42	F	TDF-FTC-EFV	200	99	NEG
36	F	AZT-3TC-EFV	200	5000000	NEG
39	F	ABC-3TC-LPV/r	203	99	NEG
45	F	TDF-3TC-EFV	204	5000000	NEG
44	F	TDF-3TC-EFV	207	99	NEG	NA
40	F	TDF-3TC-EFV	208	5000000	NEG
33	F	TDF-3TC-LPV/r	210	99	NEG
17	F	non		99	NEG
49	M	TDF-3TC-EFV	212	99	NEG
49	M	non	212	1970000	NEG
51	M	AZT-3TC-EFV	213	18000	NEG
72	F	non	219	99	NEG	268
42	F	Inconnu	221	140	NEG
54	M	TDF-FTC-EFV	223	126000	NEG	NA
58	M	AZT-3TC-EFV	224	99	NEG
27	F	non	225	5000000	NEG
41	F	AZT-3TC-NVP	226	13300	NEG
67	F	Inconnu	226	99	NEG	NA
44	F	ABC-3TC-LPV/r	228	99	NEG
54	F	ABC-3TC-LVP/r	232	99	NEG
59	F	ABC-DDI-LPV/r	232	99	NEG	NA
55	F	non	238	40900	NEG
	F	TDF-FRC-EFV	238	99	NEG	NA
69	F	TDF-3TC-NVP	240	2250	NEG
49	M	TDF-3TC-EFV	240	241000	NEG	NA
54	M	AZT-3TC-EFV	241	14000	NEG
53	M	3TC-TDF-+LPV-RTV	#REF!	99	POS	379
50	M	Inconnu	244	2920	NEG
31	F	ABC-3TC-NVP	246	163	NEG	NA
30	F	TDF-FTC-EFV	250	99	NEG	NA
55	M	TDF-FTC-EFV	254	99	POS	165
60	F	TDF-FTC-EFV	254	8980	NEG
40	F	TDF-EFV-FTC	255	99	NEG	NA
44	F	non	256	204000	NEG
50	F	TDF-3TC-EFV	256	99	NEG	NA
54	F	TDF-3TC-EFV	257	5000000	NEG	NA
45	F	non	260	99	NEG
43	F	TDF-EFV-FTC	260	99	NEG	NA
26	F	TDF-FTC-EFV	261	6190	NEG	NA
	M	AZT-3TC-NVP	264	99	NEG	NA
44	M	TDF-FTC-LPV/r	264	1640000	NEG
36	F	TDF-FTC-EFV	265	99	NEG
38	F	non	266	176000	NEG
47	F	TDF-3TC-EFV	266	2370000	NEG	NA
46	F	non		1730	NEG
40	F	non	270	890000	NEG
50	M	TDF- FTC-EFV	271	99	NEG
36	F	AZT-3TC-EFV	271	99	NEG
24	M	TDF-FTC-EFV	272	99	NEG
35	F	AZT-3TC-LPV/r	275	252	NEG
31	F	TDF-3TC-EFV	275	99	NEG	NA
65	M	Inconnu	277	99	NEG
50	F	Inconnu	280	99	NEG
31	F	TDF-3TC-EFV	280	43700	NEG	NA
54	F	Inconnu	280	99	NEG	66
40	F	TDF-EFV-FTC	281	13000	POS	NA
54	M	TDF-FTC-LPV/r	282	99	NEG	NA
53	F	non		1960	NEG	NA
42	M	non	283	65600	NEG
42	M	Inconnu	283	99	NEG
37	F	AZT-3TC-EFV	284	99	NEG
52	M	non	284	1460	NEG	65
37	F	AZT-3TC-NVP	284	5000000	NEG
42	F	3TC-TDF-EFV	285	99	NEG
29	F	TDF-FTC-EFV	289	99	NEG	NA
55	F	AZT-3TC-EFV	290		NEG
61	M	ABC-3TC-EFV	290	4280	NEG
46	F	TDF-FTC-EFV	293	99	NEG
49	F	AZT-3TC-NVP	294	992000	POS	50000000
34	F	TDF-FTC-LPV/r	297	99	NEG
48	F	TDF-3TC-EFV	300	312	NEG	NA
52	F	TDF-3TC-EFV	300	99	NEG
41	M	AZT-3TC-EFV	301	99	NEG
33	M	AZT-3TC-EFV	303	99	NEG
40	M	TDF-FTC-LPV/r	303	99	NEG	NA
45	F	TDF-FTC-EFV	307		NEG	NA
36	M	non	308	2060000	NEG	NA
30	F	TDF-FTC-EFV	309	99	NEG
41	F	AZT-3TC-EFV	310	99	NEG
55	M	ABC-3TC-LPV/r	311	99	NEG
70	M	Inconnu	311	99	NEG
28	F	non	311	575900	NEG	94
44	F	non	illi	5000000	NEG	116
41	F	ABC-3TC-LPV/r	311	85500	NEG
55	M	ABC-DDI-LPV/r	319		NEG	35100000
42	F	TDF -3TC-EFV	322	99	NEG
64	F	TDF-3TC-EFV	322	99	NEG	NA
44	M	TDF-3TC-EFV	324	99	POS	NA
22	M	non	326	1700	NEG
28	F	TDF-3TC-EFV	328	33600	NEG
33	F	TDF-3TC-LPV/r	330	99	NEG
31	F	AZT-3TC-RTV	334	362000	NEG
58	F	TDF-3TC-EFC	335	99	NEG
48	F	AZT-3TC-EFV	338	323000	NEG	58
53	M	TDF-3TC-3TC	338	99	POS	17700
34	M	AZT-3TC-EFV	339		NEG	NA
26	F	AZT-3TC-NVP	339	99	NEG
	F	AZT-3TC-EFV	340	99	NEG	NA
56	F	AZT-3TC-EFV	342	99	NEG	NA
44	M	AZT-3TC-EFV	344	99	POS	3790
45	F	TDF-FTC-EFV	344	99	NEG
52	F	TDF-3TC- LPV/r	349	99	POS	9810
55	F	D4T-3TC-EFV		99	NEG
28	M	non	350	173000	NEG	NA
43	F	AZT-3TC-NVP	350		NEG
78	F	AZT-3TC-EFV	352	99	NEG
48	F	non	352	99	NEG	133
64	M	ABC-3TC-EFV	353	99	NEG
46	F	TDF -3TC-EFV	257	99	NEG
52	M	AZT-3TC-LPV/r	353	355000	NEG
52	F	non	354	5000000	NEG
47	M	ABC-3TC-LPV/r	355	229	NEG
48	F	ABC-3TC-EFV	356	99	NEG
67	M	AZT-3TC-LPV/r	357	11500	NEG
29	F	TDF-FTC-EFV	358	99	NEG
43	M	TDF-3TC-EFV	359	99	NEG
38	F	TDF-EFV-NVP	360	99	NEG	NA
33	F	TDF-FRC-EFV	364	246	NEG	NA
62	F	ABC-3TC-LPV/r	365	3330	NEG
42	F	AZT-3TC-EFV	365	99	NEG
74	F	TDF-3TC-EFV	365	99	POS	NA
62	F	non		99	NEG
49	F	non	366	5400	NEG
48	F	non	368	99	NEG
23	F	non	370	5000000	NEG
50	F	non	373	5000000	NEG
64	M	TDF-FTC-EFV	377	99	NEG
60	M	TDF-FTC-EFV	378	99	NEG
31	F	TDF -3TC-EFV	380	1830	NEG	168
45	F	D4T-3TC-EFV	381	40300	NEG
44	F	TDF-FTC-EFV	381	99	NEG
34	F	ABC-3TC-RTV	382	99	NEG
50	M	AZT-3TC-EFV	384	99	NEG	NA
40	F	ABC-TDF-SQV/RTV	387	5000000	NEG
32	F	Inconnu	392	99	NEG
54	F	ABC-3TC-EFV	395	99	NEG
43	F	AZT-3TC-EFV	396		NEG
35	F	TDF-3TC-EFV	400	48900	NEG
39	F	AZT-3TC-NVP	400	99	NEG
36	F	TDF-FTC-EFV	400	99	NEG
40	F	non	400	99	NEG
46	F	TDF-3TC-EFV	405	99	NEG	NA
43	F	TDF -3TC-EFV	123	144	POS	11500
52	M	TDF -3TC-EFV	407	22900	NEG
36	F	TDF-FTC-EFV	408	99	NEG
44	M	non		5000000	NEG
30	F	TDF-3TC-NVP	408	155	NEG	NA
42	M	non	419	99	NEG
24	F	AZT-3TC-NVP	419	4570	NEG
42	F	TDF-3TC-EFV	419	99	NEG	NA
67	M	TDF -3TC-EFV	425	99	NEG
33	F	non	426	1570	NEG
50	F	AZT-3TC-EFV	429	99	NEG
29	F	TDF-3TC-EFV	430	99	NEG
49	M	AZT-3TC-NVP	430	99	NEG
37	F	TDF-FTC-EFV	434	212	NEG
42	F	AZT-3TC-EFV	439	99	NEG
47	M	3TC-TDF-EFV	440	168000	POS	10100
55	F	AZT-3TC-EFV	440	99	NEG
61	M	Inconnu	444	99	NEG	114
54	M	AZT-3TC-EFV		99	NEG
35	F	TDF-FTC-EFV	445	99	NEG
40	F	TDF-3TC-EFV	446	99	NEG
53	M	ABC-3TC-LPV/r	448	99	NEG
33	F	TDF-FTC-EFV	455	99	POS	67
46	M	AZT-3TC-EFV	457	99	NEG
30	F	non		127000	NEG
48	F	non	458	10700	NEG
38	M	non	458	1450000	NEG
45	F	Inconnu	459	99	NEG	NA
38	F	AZT-3TC-EFV	461	595000	NEG
56	F	non	462	99	NEG	NA
33	F	TDF-FTC-EFV	462	99	NEG
44	F	AZT-3TC-EFV	463	99	NEG
30	F	TDF-3TC-EFV	465	42900	NEG
63	M	ABC-3TC-LPV/r	467	99	POS	NA
51	F	TDF-FTC-EFV	469	99	NEG
61	F	AZT-3TC-EFV	470	99	NEG
47	F	TDF-3TC-EFV	479	99	NEG	NA
37	M	TDF-3TC-EFV	479	99	NEG	NA
36	F	non	483	394	NEG	NA
47	M	TDF-3TC-EFV		99	NEG
41	M	TDF-FTC-EFV	213		NEG
41	F	non		99	NEG
59	F	TDF -3TC-EFV	487	99	NEG
48	F	TDF-FTC-EFV	489	99	NEG
45	M	non	489	1720000	NEG
55	F	AZT-3TC-EFV	496	99	NEG
52	F	non	496	99	NEG
60	F	TDF-3TC-EFV	496	99	NEG
54	F	TDF-3TC-EFV		539000	NEG
46	M	non	497	36500	NEG
67	F	AZT-3TC-EFV	499	99	NEG
36	F	AZT-3TC-NVP	500	99	NEG
39	F	AZT-3TC-NVP	500	99	NEG
50	F	TDF-FTC-EFV	500	99	NEG
36	F	ABC-3TC-RTG/r	500	1140	NEG	NA
56	M	AZT-3TC-EFV	503	99	NEG
42	F	TDF-3TC-EFV	505	222	NEG
49	F	TDF-3TC- LPV/r		5000000	POS	4010000
24	F	AZT-EFV-NVP	507	99	NEG
44	M	Inconnu	510	99	NEG	NA
47	F	non	521	99	NEG
32	F	D4T-3TC-EFV	523	99	NEG
40	F	AZT-3TC-NVP	525	99	NEG	NA
53	M	TDF-3TC-EFV	526	99	NEG	NA
50	M	AZT-3TC-EFV	541	99	NEG
70	F	TDF-3TC- LPV/r	546	99	NEG
54	F	TDF-3TC-NVP	76		NEG
45	F	non	553	754000	NEG
53	M	AZT-3TC-NVP	555	579	NEG	NA
49	F	non	561	5000000	NEG
43	F	TDF-3TC-EFV	562	206000	NEG
34	F	non	562	99	NEG	NA
25	F	AZT-EFV-NVP	565	99	NEG
35	F	AZT-3TC-EFV	570	99	NEG
33	F	TDF-3TC-EFV	573	99	NEG
59	F	non	575	308000	NEG
52	M	AZT-3TC-EFV	576	99	NEG	NA
52	F	AZT-3TC-NVP	585	99	NEG	NA
60	F	non	586	551000	NEG	106
58	F	TDF-3TC-EFV	588	99	NEG
49	M	TDF-EFV-NVP	596	99	NEG
31	F	TDF-FTC-EFV	597	99	NEG
60	M	TDF-FTC-EFV	603	99	NEG	53
48	M	non		5000000	NEG
48	F	TDF-3TC-EFV	605	99	NEG	NA
62	F	TDF-FTC-LVP/r	605	99	POS	NA
50	F	TDF-3TC-EFV	608	83400	NEG
56	F	non	608	964	NEG	NA
37	F	non		8550	POS	531
34	F	TDF-EFV-FTC	617	99	POS	NA
37	F	AZT-3TC-EFV	619	99	NEG	NA
50	F	AZT-3TC-EFV	619	99	NEG
42	F	AZT-3TC-EFV	622		NEG	NA
86	F	non	632	18600	NEG
22	F	TDF-3TC-EFV	636	99	NEG
38	F	AZT-3TC-EFV	638	37700	NEG
36	F	TDF-FTC-LVP/r	640	359	NEG	NA
63	M	TDF-3TC-EFV	646	99	NEG
33	M	non	647	99	NEG
46	F	TDF-3TC-EFV	649	99	NEG	NA
39	F	AZT-3TC-EFV	649	99	NEG
38	M	non	659		NEG
67	F	Inconnu	665	99	NEG
36	F	AZT-3TC-EFV	701	99	NEG	NA
62	M	non	716	99	POS	NA
56	F	non	724	662	NEG	NA
50	F	Inconnu	212	99	NEG	NA
56	F	TDF-FTC-EFV	727	99	NEG
50	F	AZT-3TC-IDV		887	NEG
51	F	D4T-3TC-EFV	728	99	NEG
44	F	TDF-FTC-EFV	728	99	NEG
59	M	non	729	238000	NEG	NA
55	M	non	731	99	NEG	NA
35	F	AZT-3TC-NVP	733	99	NEG	NA
52	F	Inconnu	145	99	NEG	NA
40	M	non	748	489	NEG	69
	F	AZT-3TC-LPV/r		99	NEG
34	M	Inconnu	759	99	NEG
36	F	non	770	38000	NEG
24	F	AZT-3TC-NVP	771	99	NEG
41	F	non	771	243000	NEG
36	F	AZT-3TC-EFV	791	99	NEG	NA
63	F	non	793	99	NEG
46	F	AZT-3TC-EFV	843	99	NEG	95
28	F	TDF-3TC-EFV	845	99	NEG
62	F	TDF-FTC-EFV	847	99	NEG
44	F	AZT-3TC-NVP	852	99	NEG
48	M	Inconnu	862	99	POS	NA
32	F	Inconnu	78	99	NEG
55	M	Inconnu	881	2030000	NEG	191
45	M	AZT-3TC-EFV		2020000	NEG
46	F	TDF-3TC-EFV	885	99	NEG	194
61	M	Inconnu	95	99	NEG
57	F	TDF-3TC-EFV	893	99	POS	NA
58	M	TMC-RTV-TDF-3TC	959	182	NEG
47	M	non		2900000	NEG
47	M	AZT-3TC-EFV	960	99	NEG	NA
47	M	TDF-FTC-EFV	966	99	NEG	NA
44	F	AZT-3TC-EFV	978	99	NEG
44	F	TDF-3TC-EFV	1004	99	NEG
28	F	AZT-3TC-NVP	1005	99	NEG	112
33	F	3TC-EFV-NVP	1074	99	NEG
29	F	non	1076	7280	NEG
36	F	non		1330	NEG
60	F	Inconnu	1377	99	NEG	NA
60	F	non	1385	99	NEG
